# Supplementary material for: Glass ionomer open exposure and closed exposure of palatally displaced canines: a randomised controlled trial comparing postoperative pain perception and complications
Source: Eur J Orthod. 2026 Mar 17;48(2):cjag011. doi: 10.1093/ejo/cjag011 (PMC13016904; doi:10.1093/ejo/cjag011)
Supplement: cjag011_Supplementary_Data [file cjag011_supplementary_data.zip]

Archive with 6 entries (6 files):
- Supplementary Material 1.docx
- Supplementary Material 2.docx
- Supplementary Material 3.docx
- Supplementary Material 4.docx
- Supplementary Material 5.docx
- Supplementary Material 6.docx
